# Supplementary material for: Depression and risk of infectious diseases: A mendelian randomization study
Source: Transl Psychiatry. 2024 Jun 8;14:245. doi: 10.1038/s41398-024-02950-8 (PMC11162453; doi:10.1038/s41398-024-02950-8)
Supplement: Supplementary file 6 — Table S1 [file 41398_2024_2950_MOESM6_ESM.xlsx]

## Sheet: Sheet1
Table S1 Instrumental variables for MDD(significant level of P < 5e-08)
Abbreviations: SNP, single nucleotide polymorphism; EAF, effect allele frequency; SE, standard error.
SNP	Effect allele	Other allele	EAF	Beta	SE	P value
rs7551758	G	T	0.5329	0.0283	0.0043	5.11e-11
rs2568958	A	G	0.6042	0.0382	0.0044	2.9e-18
rs10913112	T	C	0.378	-0.0262	0.0045	4.53e-09
rs17641524	T	C	0.2101	-0.03	0.0053	1.5e-08
rs354155	C	G	0.0923	-0.0449	0.0075	1.75e-09
rs7538938	C	T	0.5599	0.0251	0.0043	7.29e-09
rs4141983	C	T	0.326	-0.0264	0.0046	9.69e-09
rs2111592	A	G	0.3141	0.0263	0.0046	1.35e-08
rs72948506	A	G	0.2975	0.0265	0.0047	1.71e-08
rs35469634	G	A	0.5774	-0.0241	0.0044	3.28e-08
rs843812	A	G	0.4117	0.0248	0.0044	1.41e-08
rs9831648	T	G	0.7739	-0.0292	0.0052	1.59e-08
rs66511648	C	T	0.284	0.0297	0.0048	6.03e-10
rs76954012	A	T	0.0931	0.0412	0.0074	2.41e-08
rs30266	A	G	0.3271	0.0366	0.0046	1.43e-15
rs247910	G	A	0.457	0.0237	0.0043	4.71e-08
rs7725715	A	G	0.5343	0.029	0.0043	1.61e-11
rs150186873	C	A	0.0327	0.0704	0.012	4.51e-09
rs2232423	G	A	0.1056	-0.062	0.007	1.14e-18
rs9364755	G	A	0.2262	0.0283	0.0051	3.49e-08
rs2214123	G	A	0.6466	-0.0261	0.0045	8.56e-09
rs2876520	G	C	0.4688	0.026	0.0043	2.24e-09
rs2522831	C	T	0.4739	0.024	0.0043	2.11e-08
rs4730387	A	T	0.4659	0.0238	0.0043	4.12e-08
rs150346963	T	C	0.4118	0.0283	0.0044	1.16e-10
rs3807865	A	G	0.4105	0.031	0.0044	1.09e-12
rs10235664	C	T	0.2529	-0.027	0.0049	4.68e-08
rs59082935	T	C	0.1342	0.0363	0.0066	3.07e-08
rs62535714	A	G	0.1639	0.0339	0.0058	4.69e-09
rs1931388	G	A	0.4042	-0.0295	0.0044	1.68e-11
rs59283172	A	G	0.1081	-0.039	0.007	2.41e-08
rs2418449	C	T	0.281	-0.0281	0.0048	4.25e-09
rs1021363	G	A	0.6434	-0.03	0.0045	2.29e-11
rs198457	T	C	0.1886	-0.0315	0.0056	1.9e-08
rs4497414	C	T	0.44	0.0291	0.0044	2.93e-11
rs4936276	C	G	0.622	0.0278	0.0044	3.57e-10
rs61914045	A	G	0.2034	0.0309	0.0054	7.96e-09
rs9529218	T	C	0.2031	-0.034	0.0054	2.23e-10
rs9536381	T	C	0.3259	0.0255	0.0046	2.62e-08
rs508502	T	C	0.2992	-0.0264	0.0048	3.56e-08
rs1950829	G	A	0.5173	-0.0297	0.0043	4.74e-12
rs754287	A	T	0.3664	-0.0289	0.0045	1.31e-10
rs7152906	C	T	0.5196	0.0258	0.0043	1.87e-09
rs28541419	G	C	0.2308	-0.0292	0.0052	1.76e-08
rs12919291	C	G	0.1884	0.0327	0.0055	3.09e-09
rs4799949	T	C	0.6684	-0.0292	0.0046	1.4e-10
rs12967143	C	G	0.7012	-0.0345	0.0047	2.53e-13
rs7241572	A	G	0.2047	0.0323	0.0054	2.43e-09
rs1367635	C	T	0.5148	0.0253	0.0043	4.35e-09
rs13037326	T	C	0.2597	0.031	0.0049	2.4e-10
