# Supplementary material for: Depression and risk of infectious diseases: A mendelian randomization study
Source: Transl Psychiatry. 2024 Jun 8;14:245. doi: 10.1038/s41398-024-02950-8 (PMC11162453; doi:10.1038/s41398-024-02950-8)
Supplement: Supplementary file 7 — Table S2 [file 41398_2024_2950_MOESM7_ESM.xlsx]

## Sheet: Sheet1
Table S2 Instrumental variables for Candidiasis (significant level of P < 1e-05)
Palindromic SNPs that cause ambiguity were removed from further analysis. ﻿Abbreviations: EAF: effect allele frequency; SE: standard error; ﻿SNP: single nucleotide polymorphism; MDD: major depressive disorder.
								For MDD
SNP	﻿Effect allele	Other allele	EAF	Beta	SE	P value	Palindromic *	Beta	SE	P value
rs10839514	G	T	0.4559	0.1422	0.0322	9.7949e-06	FALSE	0.0001	0.4119	0.9735
rs114260076	C	T	0.005618	1.2306	0.2511	9.52599e-07	FALSE	-0.0141	0.0197	0.3897
rs115978574	G	T	0.005174	1.1903	0.256	3.33403e-06	FALSE	-0.0057	0.0219	0.7011
rs117138600	C	G	0.0152	0.6485	0.1432	5.96005e-06	TRUE	-0.0117	0.0144	0.5378
rs11923261	T	C	0.02098	0.5438	0.1164	2.95999e-06	FALSE	0.0089	0.0458	0.3973
rs12468437	T	G	0.2084	-0.1782	0.0396	6.82307e-06	FALSE	-0.004	0.178	0.482
rs149414838	A	G	0.0202	0.5403	0.1206	7.43105e-06	FALSE	0.0078	0.0171	0.6665
rs34540143	C	T	0.3209	0.1574	0.0342	4.10497e-06	FALSE	-0.0008	0.3312	0.8693
rs41274508	G	A	0.01691	0.5843	0.1303	7.36902e-06	FALSE	-0.0037	0.0497	0.7217
rs4465599	A	G	0.765	-0.1732	0.0381	5.47205e-06	FALSE	0.0114	0.7272	0.0239701
rs56203233	A	G	0.04784	0.3803	0.079	1.486e-06	FALSE	0.0088	0.0458	0.4326
rs62353355	T	C	0.08833	0.2537	0.0569	8.37298e-06	FALSE	-0.0104	0.0741	0.2126
rs74892038	T	C	0.06131	-0.3064	0.068	6.71506e-06	FALSE	0.0095	0.0592	0.2994
rs75948734	G	C	0.03108	0.4558	0.0958	1.95101e-06	TRUE	0.0073	0.0228	0.6321
rs79611695	G	A	0.01679	0.5844	0.1299	6.87797e-06	FALSE	-0.0282	0.0134	0.1734
rs951198	C	T	0.04972	0.3572	0.0751	2.00101e-06	FALSE	0.0162	0.0313	0.193
