# Supplementary material for: Depression and risk of infectious diseases: A mendelian randomization study
Source: Transl Psychiatry. 2024 Jun 8;14:245. doi: 10.1038/s41398-024-02950-8 (PMC11162453; doi:10.1038/s41398-024-02950-8)
Supplement: Supplementary file 8 — Table S3 [file 41398_2024_2950_MOESM8_ESM.xlsx]

## Sheet: Sheet1
Table S3 Instrumental variables for pneumonia (significant level of P < 1e-05)
Palindromic SNPs that cause ambiguity were removed from further analysis.Abbreviations: ﻿EAF: effect allele frequency; SE: standard error; ﻿SNP: single nucleotide polymorphism; MDD: major depressive disorder.
								For MDD
SNP	﻿Effect allele	Other allele	EAF	Beta	SE	P value	Palindromic *	Beta	SE	P value
rs10776833	A	G	0.5206	-0.0454	0.0097	2.90603e-06	FALSE	0.0043	0.0045	0.3437
rs112988852	C	T	0.0251	0.1404	0.0312	6.62293e-06	FALSE	-0.0024	0.015	0.8732
rs113739266	T	C	0.02155	0.1477	0.0332	8.64192e-06	FALSE	-0.0057	0.0158	0.719999
rs115141094	C	T	0.009019	0.226	0.0511	9.65806e-06	FALSE	0.0273	0.0148	0.0650399
rs12378992	A	C	0.06362	-0.0898	0.0199	6.418e-06	FALSE	-0.0052	0.0117	0.658801
rs140690833	T	C	0.05013	-0.0985	0.0223	9.60993e-06	FALSE	-0.0235	0.017	0.167
rs1800947	G	C	0.06096	-0.1244	0.0202	7.11902e-10	TRUE	-0.0028	0.0091	0.7613
rs2108042	T	C	0.6055	0.0464	0.0098	2.45601e-06	FALSE	0.0016	0.0043	0.7126
rs2420518	A	C	0.4544	0.0498	0.0097	2.45002e-07	FALSE	-0.0021	0.0043	0.635199
rs2954007	T	G	0.3514	-0.0478	0.0102	2.47098e-06	FALSE	-0.0043	0.0046	0.341
rs34721824	A	G	0.1421	0.0673	0.0138	1.09799e-06	FALSE	0.0041	0.0066	0.5374
rs35103112	C	T	0.158	0.0584	0.0132	9.40892e-06	FALSE	-0.0035	0.0056	0.5271
rs389328	A	T	0.8632	-0.0633	0.014	5.724e-06	TRUE	0.0061	0.0062	0.3278
rs55781567	G	C	0.3348	0.053	0.0101	1.77399e-07	TRUE	0.0005	0.0046	0.9086
rs757462	C	T	0.3558	0.045	0.01	6.75196e-06	FALSE	-0.001	0.0047	0.8365
rs7644	T	C	0.3438	0.0454	0.0101	6.64095e-06	FALSE	-0.0086	0.0045	0.0573694
rs7662154	A	G	0.1943	-0.0545	0.0123	8.57492e-06	FALSE	0.0103	0.0052	0.0460002
rs78282317	A	G	0.02044	-0.172	0.0364	2.35798e-06	FALSE	-0.0077	0.0111	0.488599
rs7832765	A	C	0.1804	-0.0571	0.0125	5.13405e-06	FALSE	0.0083	0.0063	0.1861
