# Supplementary material for: Depression and risk of infectious diseases: A mendelian randomization study
Source: Transl Psychiatry. 2024 Jun 8;14:245. doi: 10.1038/s41398-024-02950-8 (PMC11162453; doi:10.1038/s41398-024-02950-8)
Supplement: Supplementary file 9 — Table S4 [file 41398_2024_2950_MOESM9_ESM.xlsx]

## Sheet: Sheet1
Table S4 Instrumental variables for SSTI (significant level of P < 1e-05)
Palindromic SNPs that cause ambiguity were removed from further analysis. ﻿Abbreviations: EAF: effect allele frequency; SE: standard error; ﻿SNP: single nucleotide polymorphism; MDD: major depressive disorder.
								For MDD
SNP	﻿Effect allele	Other allele	EAF	Beta	SE	P value	Palindromic *	Beta	SE	P value
rs111961238	C	T	0.02083	0.2374	0.0526	6.44006e-06	FALSE	-0.0038	0.0116	0.7422
rs115500600	A	G	0.03889	-0.1878	0.0385	1.05701e-06	FALSE	-0.0014	0.0142	0.9225
rs148275421	T	G	0.01977	0.2409	0.0539	7.98105e-06	FALSE	0.028	0.0173	0.1063
rs149206131	T	C	0.05698	0.154	0.0318	1.278e-06	FALSE	0.0115	0.0096	0.2284
rs2441946	C	T	0.02949	0.2089	0.0439	1.96698e-06	FALSE	0.0252	0.0093	0.00676394
rs2712157	C	T	0.537	-0.066	0.0147	7.42198e-06	FALSE	0.0085	0.0043	0.04917
rs2898146	A	C	0.7035	0.0718	0.0162	9.08406e-06	FALSE	-0.0046	0.005	0.3582
rs3847708	G	C	0.5866	0.0715	0.0149	1.64699e-06	TRUE	0	0.0043	0.9929
rs4939270	A	G	0.8791	0.1066	0.0232	4.20204e-06	FALSE	0.0058	0.0071	0.4163
rs6461386	A	G	0.4019	0.0662	0.015	9.64695e-06	FALSE	-0.0016	0.0045	0.7217
rs665374	T	C	0.5295	0.0651	0.0147	9.9901e-06	FALSE	-0.0042	0.0044	0.3471
rs72795151	C	T	0.05361	-0.179	0.0332	6.94992e-08	FALSE	0.0056	0.0086	0.5136
rs77814790	G	A	0.004773	0.4922	0.1107	8.78699e-06	FALSE	-0.0064	0.0171	0.7092
rs785581	C	T	0.03434	-0.1796	0.0406	9.66807e-06	FALSE	-0.0158	0.0092	0.0875992
rs78769046	T	C	0.02714	0.2165	0.0458	2.29198e-06	FALSE	0.0136	0.0098	0.1654
