# Supplementary material for: Depression and risk of infectious diseases: A mendelian randomization study
Source: Transl Psychiatry. 2024 Jun 8;14:245. doi: 10.1038/s41398-024-02950-8 (PMC11162453; doi:10.1038/s41398-024-02950-8)
Supplement: Supplementary file 10 — Table S5 [file 41398_2024_2950_MOESM10_ESM.xlsx]

## Sheet: Sheet1
Table S5 Instrumental variables for URTI (significant level of P < 1e-05)
Palindromic SNPs that cause ambiguity were removed from further analysis.Abbreviations: ﻿EAF: effect allele frequency; SE: standard error; ﻿SNP: single nucleotide polymorphism; MDD: major depressive disorder.
								For MDD
SNP	﻿Effect allele	Other allele	EAF	Beta	SE	P value	Palindromic *	Beta	SE	P value
rs10172039	A	C	0.2087	-0.0495	0.0108	4.219e-06	FALSE	-0.0015	0.0056	0.7897
rs10190023	A	C	0.9638	-0.1123	0.0235	1.739e-06	FALSE	-0.0092	0.0085	0.2798
rs111416412	G	A	0.02073	-0.1483	0.0311	1.92398e-06	FALSE	-0.0145	0.0138	0.2924
rs113810201	G	A	0.1271	-0.0608	0.0131	3.62502e-06	FALSE	0.0029	0.0067	0.6635
rs115963605	T	G	0.02658	0.1264	0.0273	3.578e-06	FALSE	-0.0048	0.0195	0.8056
rs1176390	A	G	0.995	0.3045	0.0674	6.25994e-06	FALSE	-0.0308	0.0179	0.0847891
rs12606061	T	C	0.06428	-0.0819	0.0181	6.00302e-06	FALSE	0.0043	0.0063	0.495
rs12616423	C	T	0.6883	-0.0495	0.0095	1.78501e-07	FALSE	0.0008	0.0046	0.8558
rs12723104	C	T	0.1888	-0.0526	0.0112	2.713e-06	FALSE	-0.0024	0.005	0.6375
rs139374690	T	C	0.04384	0.0972	0.0216	6.44793e-06	FALSE	-0.0147	0.0092	0.1126
rs141552921	A	T	0.03978	-0.1034	0.0225	4.20601e-06	TRUE	0.0123	0.0186	0.5087
rs146078507	T	C	0.02631	0.128	0.0274	2.93197e-06	FALSE	-0.0041	0.016	0.7973
rs147550178	G	A	0.001408	0.6259	0.1251	5.67505e-07	FALSE	-0.0003	0.0227	0.9911
rs17231107	T	C	0.07712	-0.0738	0.0164	6.84195e-06	FALSE	0.0044	0.0088	0.6161
rs185603272	T	C	0.00254	-0.413	0.0893	3.75803e-06	FALSE	0.0184	0.0241	0.4458
rs1866735	T	G	0.4746	0.0389	0.0088	9.12599e-06	FALSE	0.0053	0.0043	0.2234
rs188070410	G	A	0.01626	0.1669	0.0349	1.67302e-06	FALSE	-0.0125	0.0259	0.6307
rs241584	G	T	0.2204	-0.0515	0.0106	1.226e-06	FALSE	-0.0002	0.005	0.9715
rs2641959	G	C	0.5576	0.0406	0.0088	3.95403e-06	TRUE	-0.0069	0.0044	0.1148
rs28625548	G	C	0.1566	0.0561	0.012	2.85102e-06	TRUE	0.0017	0.0063	0.7867
rs3184504	C	T	0.5912	-0.0486	0.0089	4.57004e-08	FALSE	0.0031	0.0043	0.4688
rs34946539	A	G	0.5133	0.039	0.0087	7.84404e-06	FALSE	0.0012	0.0043	0.788401
rs60476486	G	A	0.2514	0.0457	0.0101	5.66096e-06	FALSE	-0.0079	0.0051	0.1222
rs6564350	A	G	0.261	-0.044	0.0099	9.84102e-06	FALSE	-0.007	0.0047	0.1336
rs66829225	C	G	0.2274	-0.0481	0.0105	4.37905e-06	TRUE	-0.0087	0.0062	0.1596
rs6748796	G	A	0.1181	0.0598	0.0135	9.43909e-06	FALSE	-0.0177	0.0072	0.0139901
rs72670642	A	G	0.06556	0.0894	0.0179	5.72902e-07	FALSE	0.013	0.0165	0.4306
rs732084	C	A	0.674	-0.0426	0.0094	5.92598e-06	FALSE	0.001	0.0046	0.8203
rs77048957	A	G	0.032	0.1206	0.025	1.38401e-06	FALSE	0.0195	0.0186	0.2963
rs77271138	G	A	0.01576	0.1594	0.0356	7.39503e-06	FALSE	-0.0303	0.0159	0.0570099
rs77488050	C	T	0.1603	0.0588	0.0119	7.69396e-07	FALSE	-0.0159	0.0066	0.0164301
rs7754980	T	A	0.8673	-0.069	0.0131	1.42699e-07	TRUE	0.0039	0.0078	0.6172
rs77836614	A	G	0.08835	-0.0744	0.0155	1.477e-06	FALSE	-0.003	0.0083	0.7147
rs78531888	T	C	0.05444	0.0926	0.0192	1.45801e-06	FALSE	0.0076	0.0112	0.497299
rs78677789	G	T	0.003345	0.3631	0.0768	2.26001e-06	FALSE	-0.0082	0.0175	0.6374
rs842825	A	G	0.04503	-0.1017	0.0213	1.84502e-06	FALSE	-0.005	0.0086	0.5612
