# Supplementary material for: Depression and risk of infectious diseases: A mendelian randomization study
Source: Transl Psychiatry. 2024 Jun 8;14:245. doi: 10.1038/s41398-024-02950-8 (PMC11162453; doi:10.1038/s41398-024-02950-8)
Supplement: Supplementary file 11 — Table S6 [file 41398_2024_2950_MOESM11_ESM.xlsx]

## Sheet: Sheet2
Table S6 Instrumental variables for UTI (significant level of P < 5e-06)
Palindromic SNPs that cause ambiguity were removed from further analysis.Abbreviations: ﻿EAF: effect allele frequency; SE: standard error; ﻿SNP: single nucleotide polymorphism; MDD: major depressive disorder.
								For MDD
SNP	﻿Effect allele	Other allele	EAF	Beta	SE	P value	Palindromic *	Beta	SE	P value
rs10509797	C	T	0.00770733	-0.291332	0.0577464	4.53451e-07	FALSE	-0.0132	0.0244	0.587801
rs111242962	T	C	0.0366797	-0.138425	0.0269224	2.72345e-07	FALSE	-0.0217	0.0116	0.0607002
rs11155364	A	C	0.110738	0.0752453	0.0160917	2.92476e-06	FALSE	0.0125	0.0069	0.0686404
rs11653361	G	A	0.127138	-0.0726341	0.0157347	3.90877e-06	FALSE	-0.0154	0.0069	0.0247098
rs116977397	C	T	0.0202149	-0.163421	0.0357123	4.73893e-06	FALSE	0.0036	0.0153	0.814
rs12450626	G	A	0.415601	0.0505537	0.0102327	7.79597e-07	FALSE	0.0038	0.0044	0.3898
rs12589478	A	G	0.261539	-0.0527487	0.0115169	4.64686e-06	FALSE	-0.0033	0.0049	0.5071
rs140723315	A	G	0.0146049	-0.198375	0.042288	2.71819e-06	FALSE	0.0012	0.0182	0.9493
rs141303101	C	G	0.0165823	-0.199065	0.0415803	1.68877e-06	TRUE	-0.0166	0.0175	0.3422
rs2106353	T	G	0.230308	0.0551647	0.0120041	4.31738e-06	FALSE	0.0142	0.0052	0.00614695
rs2118167	C	G	0.461537	-0.0467833	0.0101501	4.04324e-06	TRUE	-0.0008	0.0043	0.8527
rs218765	G	A	0.981898	-0.179582	0.0378264	2.05916e-06	FALSE	0.0023	0.0162	0.8871
rs62097331	A	C	0.0156159	0.189356	0.0406876	3.25709e-06	FALSE	0.006	0.0177	0.7359
rs67713588	C	T	0.0463594	0.111047	0.0238694	3.28292e-06	FALSE	-0.0014	0.0108	0.8982
rs7359090	G	A	0.369503	-0.0570698	0.0104837	5.21903e-08	FALSE	0.0112	0.0045	0.0125701
rs76287549	A	G	0.0593842	0.113521	0.02147	1.24042e-07	FALSE	-0.0016	0.0091	0.8611
rs7638053	G	A	0.677197	0.0516608	0.0107752	1.63159e-06	FALSE	0.0052	0.0046	0.2643
rs77595476	G	T	0.0124488	0.259252	0.0479257	6.32179e-08	FALSE	0.0519	0.0216	0.01626
rs77720033	G	A	0.213048	0.0617298	0.0122916	5.11081e-07	FALSE	0.0063	0.0053	0.2298
rs7823583	G	C	0.111089	0.0751551	0.0162977	3.99963e-06	TRUE	-0.0027	0.007	0.705601
