# Supplementary material for: Depression and risk of infectious diseases: A mendelian randomization study
Source: Transl Psychiatry. 2024 Jun 8;14:245. doi: 10.1038/s41398-024-02950-8 (PMC11162453; doi:10.1038/s41398-024-02950-8)
Supplement: Supplementary file 12 — Table S7 [file 41398_2024_2950_MOESM12_ESM.xlsx]

## Sheet: mddfin
Table S7 Instrumental variables for MDD(repeated analyses)(significant level of P < 1e-06)
Abbreviations: SNP, single nucleotide polymorphism; EAF, effect allele frequency; SE, standard error.
SNP	Effect allele	Other allele	EAF	Beta	SE	P value
rs72662038	T	C	0.05673	0.1158	0.0235	8.66303e-07
rs771122	C	T	0.9062	-0.0935	0.0187	5.64495e-07
rs9809577	A	C	0.8233	-0.0787	0.0143	3.31703e-08
rs113661867	T	C	0.04085	0.1389	0.0272	3.25402e-07
rs76895136	G	A	0.01453	-0.2331	0.047	7.04304e-07
rs4466264	A	T	0.4768	0.0546	0.0109	5.96802e-07
rs9371564	G	A	0.6818	-0.0576	0.0117	8.21807e-07
rs117020343	G	A	0.0422	0.1352	0.0269	5.24602e-07
rs3135293	C	T	0.04773	-0.1359	0.0276	8.40292e-07
rs113392839	A	G	0.007743	0.3299	0.0632	1.75598e-07
rs8109725	T	C	0.8843	-0.0841	0.0172	9.94008e-07
