# Supplementary material for: Depression and risk of infectious diseases: A mendelian randomization study
Source: Transl Psychiatry. 2024 Jun 8;14:245. doi: 10.1038/s41398-024-02950-8 (PMC11162453; doi:10.1038/s41398-024-02950-8)
Supplement: Supplementary file 13 — Table S8 [file 41398_2024_2950_MOESM13_ESM.xlsx]

## Sheet: Sheet1
Table S8 Results of heterogeneity and pleiotropy tests.
Abbreviations: SSTI, Skin and soft tissue infections; URTI, Upper respiratory tract infections; UTI, Urinary tract infections; SE, standard error.
Outcomes	Pleiotropy test			Heterogeneity test						F
	MR-Egger			MR-Egger			IVW
	Intercept	SE	p	Q	Q_df	Q_pval	Q	Q_df	Q_pval
Candidiasis	-0.0035102	0.0322669	0.91389	41.6974	42	0.484138	41.7093	43	0.527288	38.299
Pneumonia	0.020198	0.0105955	0.063472	50.0338	42	0.184615	54.3628	43	0.114691
SSTI	0.0218422	0.0164047	0.19022	51.0656	42	0.159291	53.2211	43	0.136562
URTI	0.00161174	0.00894036	0.857802	42.759	42	0.438399	42.7921	43	0.480246
UTI	-0.0151593	0.0091836	0.105614	52.4479	42	0.238241	55.5546	47	0.183607
UTI(repeated analyses)	-0.01	0.013	0.468	9.615	7	0.211	10.421	8	0.237	25.476
