# Supplementary material for: Depression and risk of infectious diseases: A mendelian randomization study
Source: Transl Psychiatry. 2024 Jun 8;14:245. doi: 10.1038/s41398-024-02950-8 (PMC11162453; doi:10.1038/s41398-024-02950-8)
Supplement: Supplementary file 14 — Table S9 [file 41398_2024_2950_MOESM14_ESM.xlsx]

## Sheet: Sheet1
Table S9 Results of MR-PRESSO.
Abbreviations: CI, confidence interval; OR, odds ratio; SSTI, Skin and soft tissue infections; URTI, Upper respiratory tract infections; UTI, Urinary tract infections.
Exposure	Outcome	Outlier	P_Global test	OR	CI	P
MDD	Candidiasis	0	0.527333	1.51499	1.160-1.870	0.026622
	Pneumonia	0	0.119667	1.142	1.021-1.264	0.0373157
	SSTI	0	0.141333	1.196	1.012-1.381	0.063185
	URTI	0	0.477	1.23	1.132-1.328	0.000161561
	UTI	0	0.0156667	1.26022	1.145-1.376	0.00028737
	UTI(repeated analyses)	0	0.0156667	1.335	1.225-1.445	0.044
Candidiasis	MDD	0	0.579667	0.994214	0.983-1.005	0.315525
Pneumonia		0	0.366	0.993325	0.950-1.037	0.764601
SSTI		0	0.0663333	1.01824	0.981-1.055	0.352613
URTI		0	0.404	0.980688	0.950-1.011	0.215138
UTI		0	0.065	1.061	1.012-1.111	0.031
UTI(repeated analyses)		0	0.26	1.163	1.051-1.274	0.019
