# Supplementary material for: Depression and risk of infectious diseases: A mendelian randomization study
Source: Transl Psychiatry. 2024 Jun 8;14:245. doi: 10.1038/s41398-024-02950-8 (PMC11162453; doi:10.1038/s41398-024-02950-8)
Supplement: Supplementary file 15 — Table S10 [file 41398_2024_2950_MOESM15_ESM.xlsx]

## Sheet: Sheet1
Table S10 Results of heterogeneity and pleiotropy tests.
Abbreviations: SSTI, Skin and soft tissue infections; URTI, Upper respiratory tract infections; UTI, Urinary tract infections; SE, standard error.
Exposures	Pleiotropy test			Heterogeneity test						F
	MR-Egger			MR-Egger			IVW
	Intercept	SE	p	Q	Q_df	Q_pval	Q	Q_df	Q_pval
Candidiasis	-0.00136194	0.00314918	0.671985	13.8952	14	0.457549	41.7093	43	0.527288	21.1629
Pneumonia	-0.00751493	0.00320098	0.0312544	13.9082	17	0.673591	19.4199	18	0.366409	22.3508
SSTI	-0.00761461	0.00398135	0.0799645	16.7455	12	0.159422	21.85	13	0.0577293	21.6012
URTI	0.00130434	0.00199631	0.51804	35.6699	33	0.34391	36.1313	34	0.369266	22.273
UTI	0.00040877	0.00448062	0.928376	28.0803	17	0.0440081	28.0941	18	0.0606377	21.8968
UTI(sensitivity analysis)	0.0018	0.0105	0.8661	19.9489	15	0.1739	19.988	16	0.2208	21.8968
