# Supplementary material for: Depression and risk of infectious diseases: A mendelian randomization study
Source: Transl Psychiatry. 2024 Jun 8;14:245. doi: 10.1038/s41398-024-02950-8 (PMC11162453; doi:10.1038/s41398-024-02950-8)
Supplement: Supplementary file 16 — Table S11 [file 41398_2024_2950_MOESM16_ESM.xlsx]

## Sheet: Sheet1
Table S11 Results of multivariable MR analysis with adjustment for BMI and smoking.
Abbreviations: SSTI, Skin and soft tissue infections; URTI, Upper respiratory tract infections; UTI, Urinary tract infections;
Exposure	IVW model				MR-Egger model				Heterogeneity		Pleiotropy			Outcome
	OR	LL	UL	P	OR	LL	UL	P	Q	P	Intercept	SE	P
Body mass index	0.752767	0.549053	1.03206	0.077	1.2586	0.415281	1.02306	0.063	133.853	0.4629	0.00363931	0.00450107	0.419	Candidiasis
MDD	1.10296	0.71103	1.71093	0.664	1.25107	0.698346	1.68041	0.719
Smoking	1.25483	0.878341	1.79269	0.212	1.20202	0.923449	1.89959	0.128
Body mass index	1.08981	0.982279	1.2091	0.105	1.08004	0.914919	1.23729	0.417	163.374	0.0378	0.000615836	0.0014967	0.681	Pneumonia
MDD	1.13542	0.982122	1.31264	0.088	1.07788	0.977262	1.31128	0.095
Smoking	1.10296	0.980591	1.24061	0.101	1.0629	0.985545	1.25177	0.085
Body mass index	1.42904	1.2361	1.65209	<0.001	1.11182	1.1132	1.68668	0.003	117.929	0.8213	0.00106801	0.00206924	0.606	SSTI
MDD	1.03149	0.842923	1.26223	0.764267	1.10849	0.83788	1.25468	0.805
Smoking	1.14798	0.975622	1.35078	0.0981576	1.08872	0.988467	1.37933	0.067
Body mass index	1.07788	0.986887	1.17727	0.092	1.06609	0.902632	1.16002	0.721	138.878	0.3461	0.001	0.001	0.263	URTI
MDD	1.27507	1.12917	1.43982	<0.001	1.06396	1.12691	1.43695	<0.001
Smoking	1.00501	0.911194	1.10849	0.924	1.05232	0.905779	1.10623	0.987
Body mass index	1.23738	1.10659	1.38364	<0.001	1.08546	1.03902	1.43293	0.015	174.443	0.0092	0.000448258	0.00159953	0.779	UTI
MDD	1.19961	1.02753	1.40051	0.022	1.0822	1.02856	1.40192	0.021
Smoking	1.08981	0.961328	1.23546	0.181	1.06716	0.947053	1.22189	0.263
